# Supplementary material for: Clinical Feasibility Study of Gold Nanoparticles as Theragnostic Agents for Precision Radiotherapy
Source: Biomedicines. 2022 May 23;10(5):1214. doi: 10.3390/biomedicines10051214 (PMC9139134; doi:10.3390/biomedicines10051214)
Supplement: Supplementary file 1 [file biomedicines-10-01214-s001.zip]

Archive with 1 entries (1 files):
- biomedicines-1729841-supplementary.pdf
